# Supplementary material for: Does Asymmetric Reproductive Isolation Predict the Direction of Introgression in Plants?
Source: Genes (Basel). 2025 Jan 23;16(2):124. doi: 10.3390/genes16020124 (PMC11855407; doi:10.3390/genes16020124)
Supplement: Supplementary file 1 [file genes-16-00124-s001.zip]

Archive with 2 entries (2 files):
- Table_S1.xlsx
- Table_S1_Description.docx.pdf
