# Supplementary material for: Does Asymmetric Reproductive Isolation Predict the Direction of Introgression in Plants?
Source: Genes (Basel). 2025 Jan 23;16(2):124. doi: 10.3390/genes16020124 (PMC11855407; doi:10.3390/genes16020124)
Supplement: Supplementary file 1 [file genes-16-00124-s001.zip › Table_S1.xlsx]

## Sheet: Sheet1
Author	Citation #	Species1	Species2	Ecogeo1	Ecogeo2	ImmigrantInviability1	ImmigrantInviability2	Pheno1	Pheno2	MatingSystem1	MatingSystem2	FloralIsolation1	FloralIsolation2	PollenPistil1	PollenPistil2	FruitProduction1	FruitProduction2	SeedProduction1	SeedProduction2	F1Germination1	F1Germination2	F1Viability1	F1Viability2	F1PollenSterility1	F1PollenSterility2	F1OvuleFertility1	F1OvuleFertility2	AverageFertility1	AverageFertility2	ExtrinsicPost1	ExtrinsicPost2	TotIsolation1	TotIsolation2	NOTES
Brys et al.	[30]	Centaurium erythraea Rafn	Centaurium littorale D.Turn. Gilm.					0.322	0.309	0.459	-0.459	0.51	-0.266	0.18	0.914			0.365	0.175	0.152	0.28	0.337	0.521	0.926	0.427	0.799	0.51	0.8625	0.4685			0.9986	0.9879
Kay	[33]	Costus pulverulentus	Costus scaber	0.348	0.478			0.103	0.394			1	0.743	0.98	0.708			0.953	0.674	-0.185	0.684			0.016	-0.008			0.016	-0.008			1	0.9994
Sambatti et al.	[34]	Helianthus annuus	Helianthus petiolaris	0.81	0.775	0.587	-0.345	0.14	0.1					0.942	0.992			-0.011	-0.01	0.061	0.031			0.905	0.904	0.982	0.995	0.9435	0.9495			0.9999	0.99995
Rifkin et al.	[36]	Ipomoea lacunosa	Ipomoea cordatotriloba											*0.08,0.03,0.41	*0.13,0.24,0.26			0.56	0.23													0.827	0.7043	Total RI was calculated with the three barriers not affecting co-occurrence (pollen adhesion, pollen tube growth, ovule fertilization - see columns O & P for numbers) and one postzygotic barrier (hybrid seed inviability) for both species from Table 1 of Rifkin et al. 2023 [43].
Campbell and Waser	[37]	Ipomopsis aggregata	Ipomopsis tenuituba			0.161	0.684											0.2	0.003											0.208	0.594	0.3497	0.5959
Young	[39]	Iris innominata	Iris douglasiana			0.77	1											-0.175	-0.26													0.6877	1
Ivey et al.	[42]	Mimulus glaucescens	Mimulus guttatus																													0.632	0.39	Totals RI calculations were reported directly from cited text under section "Reproductive Isolation".
Martin and Willis	[12]	Mimulus guttatus	Mimulus nasutus					0.558	0.551	1	0.981			0.892	0					0.152	-0.001	0.081	0.003	0.532	-0.517	0.512	-0.101	0.522	-0.309			1	0.984	Calculations of mating system isolation have been modified from Christie et al. (2022) [16]. Direct estimates of heterospecific and conspecific matings were provided in the paper cited (Martin and Willis 2007). Probability of heterospecific matings after mating system isolation with M. guttatus as the maternal parent was 0 across two field sites. Probability of heterospecific matings with M. nasu…
Ramsey et al.	[11]	Mimulus lewisii	M. cardinalis	0.32	0.1							0.952	0.952	0.226	0.88			0.254	0.33	0.113	0.024	0	0.029	0.495	0.458	0.257	0.584	0.376	0.521			0.9955	0.9996
Sedeek et al.	[43]	Ophrys incubacea Bianca	Ophrys garganica Nelson ex O. & E. Danesch					0.06	0.06			1	0.846			0	0.167	0	-0.152													1	0.9402
Chari and Wilson	[46]	Penstemon spectabilis Thurber	Penstemon centranthifolius (Benth.)									0	0.643	0.197	0.177	0.134	0.929	0.232	0			0.017	0									0.5283	0.9889
Zhao et al.	[47]	Pinus densata	Pinus yunnanensis			0.316	0.217											0.217	0.433													0.4988	0.5942
Zhao et al.	[47]	Pinus tabuliformis	Pinus densata			0.617	0.204											0.319	0.513													0.7821	0.6491
Ma et al.	[49]	Primula beesiana Forrest	Primula bulleyana Forrest									0	0			-0.103	0.303	-0.147	0.351			1	0.27							0	-0.158	1	0.6623
Keller et al.	[18]	Primula elatior Hill	Primula vulgaris Huds.	0.827	0.59			0.237	0.417			-0.087	0.011			-0.003	0.229	0.233	0.591			0.054	-0.097	-0.106	0.193	-0.012	0.27	-0.059	0.2315			0.9068	0.9678
Xie et al.	[50]	Primula secundiflora Franchet	Primula poissonii Franchet					0.111	0.13			0	0.208					0.957	0.451													0.9654	0.6682
Keller et al.	[52]	Primula veris L.	Primula vulgaris Huds.					0.244	0.29			0.277	0.734					0.104	0.317	0.295	0.37											0.715	0.9515
Liao et al.	[53]	Quercus mongolica	Quercus liaotungensis					0.2	0.143							0.226	-0.023															0.4076	0.1204
Zhang et al.	[55]	Silene ascelepiadae Franchet	Silene yunnanensis Franchet									0	0.431											0.759	0.775	0.611	0.506	0.685	0.6405			0.685	0.8397
